# Supplementary material for: In Situ Decoration of ZnSnO3 Nanosheets on the Surface of Hollow Zn2SnO4 Octahedrons for Enhanced Solar Energy Application
Source: Nanomaterials (Basel). 2022 Jun 20;12(12):2124. doi: 10.3390/nano12122124 (PMC9230825; doi:10.3390/nano12122124)
Supplement: Supplementary file 1 [file nanomaterials-12-02124-s001.zip]

Archive with 1 entries (1 files):
- nanomaterials-1768885-supplementary.pdf
